# Supplementary material for: Identification of LiMYC and LiTPS Gene Families Involved in MeJA-Induced Terpene Accumulation in Lagerstroemia indica ‘Whit III’
Source: Plants (Basel). 2026 May 22;15(11):1600. doi: 10.3390/plants15111600 (PMC13258938; doi:10.3390/plants15111600)
Supplement: Supplementary file 1 [file plants-15-01600-s001.zip]

Archive with 4 entries (4 files):
- Figure S1 Localization of TATA-box and selected JA related cis regulatory elements in the promoter regions.pdf
- Table S1 Detailed results of volatile compound detection.xlsx
- Table S2 Physicochemical properties and subcellular localization predictions of LiTPS pro-teins.xlsx
- Table S3 Gene expression results from qPCR analysis.xlsx
