# Supplementary material for: Identification of LiMYC and LiTPS Gene Families Involved in MeJA-Induced Terpene Accumulation in Lagerstroemia indica ‘Whit III’
Source: Plants (Basel). 2026 May 22;15(11):1600. doi: 10.3390/plants15111600 (PMC13258938; doi:10.3390/plants15111600)
Supplement: Supplementary file 1 [file plants-15-01600-s001.zip › Table S1 Detailed results of volatile compound detection.xlsx]

## Sheet: VOCs
Supplementary Table S1.The detailed volatile profiling data
Compound	Rt	CAS	Formula	Class	RI	RIRef	CK6AM-1	CK6AM-2	CK6AM-3	CK9AM-1	CK9AM-2	CK9AM-3	CK12AM-1	CK12AM-2	CK12AM-3	JA6AM-1	JA6AM-2	JA6AM-3	JA9AM-1	JA9AM-2	JA9AM-3	JA12AM-1	JA12AM-2	JA12AM-3
Hexanal	5.238	66-25-1	C6H12O	Fatty Acid Derivatives	800	801	0	0	0	0.0600755	0.0493311	0.0708396	0.026492	0.0700759	0.0822364	0.0773011	0.0844163	0.0444314	0.0635651	0.0505067	0.0401034	0.0804478	0.0595203	0.0629071
4-Methyl-2-pentanol	5.313	108-11-2	C6H14O	Fatty Acid Derivatives	830	828	0.0130647	0.0512302	0.0113021	0	0	0	0.0242489	0.0400975	0.0311049	0.0213949	0.0219688	0.0230231	0	0	0	0.029821	0.0240232	0.022303
Leaf alcohol	6.712	928-96-1	C6H12O	Fatty Acid Derivatives	——	——	0.310483	0.495578	0.235014	1.45649	0.696136	1.06379	0.150101	0.348232	0.660611	1.062	0.761062	0.580004	0.824349	0.449228	0.592006	0.40002	0.341323	0.433327
Hexanol	7.109	111-27-3	C6H14O	Fatty Acid Derivatives	870	1470	0	0	0	0.413294	0.457174	0.604386	0.333544	0.500306	0.530045	0.397472	0.473506	0.40306	0	0	0	0.438235	0.27289	0.405114
Hexyl chloroformate	7.127	6092-54-2	C7H13ClO2	Fatty Acid Derivatives	900	1477	0	0	0	0	0	0	0	0	0	0	0	0	0.396016	0.239587	0.305316	0	0	0
5-Methyl-2-hexanol	8.091	627-59-8	C7H16O	Fatty Acid Derivatives	910	915	0	0	0	0	0	0	0	0	0	0	0	0	0.0350971	0.053457	0.0470637	0.0332695	0.0217924	0.025768
2-Heptanol	8.1	543-49-7	C7H16O	Fatty Acid Derivatives	920	918	0.035866	0.0327422	0.0307021	0.063063	0.0466887	0.0638822	0.0328573	0.0466933	0.0657763	0.0504231	0.0472067	0.049484	0	0	0	0	0	0
(E)-3-Hexenyl acetate	11.297	3681-82-1	C8H14O2	Fatty Acid Derivatives	1000-1010	1036	0	0	0	0.0726142	0.0374172	0.0451884	0	0	0	0.11708	0.027461	0.0204707	0.0856809	0.0264826	0.0218746	0.0251469	0.0136638	0.032005
Nonanal	14.381	124-19-6	C9H18O	Fatty Acid Derivatives	1100	1103	0.0635245	0.126876	0.0750365	0	0	0	0	0	0	0	0	0	0	0	0	0.0856107	0.0615393	0.0792073
(E)-3-Hexenyl butyrate	16.804	53398-85-1	C10H18O2	Fatty Acid Derivatives	1180	1180	0.0545355	0.07868	0.0827266	0.165533	0.171804	0.210207	0.0515229	0.0634768	0.0809859	0.260286	0.165289	0.105427	0.347282	0.17442	0.172345	0.168017	0.094032	0.284312
cis-3-Hexenyl valerate	18.195	35852-46-1	C11H20O2	Fatty Acid Derivatives	1230	1231	0.346799	0.390366	0.178503	0.291406	0.203311	0.120737	0.0823251	0.255116	0.380059	0.0906325	0.135502	0.0990196	0.326886	0.349887	0.337598	0.439842	0.240496	0.480612
Pelargonic acid	19.145	112-05-0	C9H18O2	Fatty Acid Derivatives	1260-1270	1265	0.0133233	0.0513008	0.0456162	0	0	0	0.0195204	0.0903173	0.0485301	0	0	0	0	0	0	0	0	0
3-Pentanol, 2-chloro-4-methyl-, (R*,S*)-(.+/-.)-	21.488	74685-65-7	C6H13ClO	Fatty Acid Derivatives	——	——	0	0	0	0	0	0	0	0	0	0.0036124	0.0272125	0.0199499	0.0169079	0.0250777	0.0178974	0	0	0
Methyl jasmonate	28.691	39924-52-2	C13H20O3	Hormones	1630-1640	1632	0	0	0	0	0	0	0	0	0	2.0714	0.924585	1.12131	0.250551	0.219869	0.0784833	0	0	0
m-Xylene	7.763	108-38-3	C8H10	Phenylpropanoids	880-900	1703	0	0	0	0	0	0	0.0472854	0.0352649	0.0461117	0.0380662	0.0539484	0.0409493	0.0525072	0.0269041	0.0367897	0	0	0
Verbenone	14.003	80-57-9	C10H14O	Monoterpenoids	1160-1180	1090	0	0	0	0	0	0	0	0	0	0	0	0	0.0419629	0.0802909	0.094591	0	0	0
Linalool	14.236	78-70-6	C10H18O	Monoterpenoids	1095-1100	1098	0.0330552	0.04996	0.0544131	0.124798	0.0593818	0.0664824	0.0719345	0.0778424	0.104121	0.118478	0.0572765	0.0992805	0.0985937	0.160667	0.112687	0.0639493	0.0829795	0.0631023
Cyclohexene, 2-ethenyl-1,3,3-trimethyl-	14.345	5293-90-3	C11H18	Monoterpenoids	——	——	0	0	0	0	0	0	0	0	0	0.0356161	0.0379877	0.0328157	0.0609255	0.0522347	0.0428211	0	0	0
Geranyl nitrile	14.665	5146-66-7	C10H15N	Monoterpenoids	1150	1112	0	0	0	0.0475661	0.05098	0.0513013	0.239034	0.256788	0.394362	0	0	0	0.134122	0.181122	0.206615	0.254038	0.125013	0.289207
trans-Rose oxide	15.079	876-18-6	C10H18O	Monoterpenoids	1090-1100	1125	0.00787029	0.0155949	0.00291291	0.00398492	0.0108168	0.0087144	0.0187081	0.0343506	0.0250271	0	0	0	0.0135548	0.025738	0.0265809	0.0235335	0.0174247	0.0244015
(R)-Citronellal	15.817	2385-77-5	C10H18O	Monoterpenoids	1150-1160	1149	0.0572282	0.0609682	0.0470144	0.0456053	0.0831125	0.0518647	0.256748	0.294397	0.123852	0.0163848	0.0209292	0.0184393	0.573513	0.859702	0.445694	0.285017	0.233123	0.227305
Isopulegol	16.052	89-79-2	C10H18O	Monoterpenoids	1170-1180	1157	0	0	0	0	0	0	0	0	0	0	0	0	0.049304	0.0564776	0.04302	0.0182371	0.0112069	0.0186916
Citronellol	18.022	106-22-9	C10H20O	Monoterpenoids	1220-1230	1225	0.116536	0.25728	0.136441	0.351818	0.487417	0.511022	1.47234	1.90803	1.14651	0.0378979	0.0516666	0.0504216	2.31267	2.95004	2.10622	1.20435	0.765346	0.997632
Neral (Citral b)	18.35	106-26-3	C10H16O	Monoterpenoids	1230-1240	1237	0	0	0	0	0	0	0.0204055	0.0273054	0.0253045	0	0	0	0.0445883	0.0615212	0.0272431	0	0	0
Geraniol	18.7	106-24-1	C10H18O	Monoterpenoids	1250-1255	1249	0	0	0	0.0251114	0.0192053	0.122353	0.135236	0.226348	0.20831	0	0	0	0.380606	0.338022	0.0526345	0.208012	0.0513191	0.163441
Methyl (S)-citronellate	18.891	2270-60-8	C11H20O2	Monoterpenoids	1260	1256	0.00753299	0.0190525	0.0112438	0.0233403	0.0147351	0.0151097	0.0530082	0.0650441	0.029901	0.0072033	0.00339536	0.00421916	0.091431	0.212283	0.174182	0.0475115	0.0518123	0.0354798
Geranial (Citral a)	19.188	141-27-5	C10H16O	Monoterpenoids	1260-1270	1266	0	0	0	0	0	0	0.00830526	0.0399016	0.0235012	0	0	0	0.0287434	0.0597089	0.0446109	0	0	0
Methyl geranate	20.671	1189-09-9	C11H18O2	Monoterpenoids	1330	1319	0	0	0	0.567694	0.617027	0.698546	0.995915	1.17622	1.19031	0	0	0	1.73381	3.32473	3.65353	0.837413	0.617403	0.792122
Citronellyl acetate	21.425	150-84-5	C12H22O2	Monoterpenoids	1350	1347	0	0	0	0	0	0	0	0	0	0	0	0	0.0263107	0.0271148	0.019886	0	0	0
Tetrahydrolinalool	21.505	78-69-3	C10H22O	Monoterpenoids	1340-1350	1350	0.0193946	0.0594157	0.0189339	0.0213794	0.0176043	0.0271235	0.0224303	0.0237058	0.0542142	0	0	0	0	0	0	0	0	0
1,5,9-Undecatriene, 2,6,10-trimethyl-, (Z)-	21.914	62947-45-9	C14H24	Sesquiterpenoid	——	——	0	0	0	0.0144216	0.021269	0.0185285	0	0	0	0	0	0	0.0260396	0.0301354	0.0368686	0.00530755	0.00721574	0.0110295
α-Cubebene	22.245	17699-14-8	C15H24	Sesquiterpenoid	1350-1360	1377	0	0	0	0	0	0	0	0	0	0.0388118	0.00509486	0.00661523	0	0	0	0	0	0
Copaene	22.264	3856-25-5	C15H24	Sesquiterpenoid	1370-1380	1378	0.00623945	0.00762102	0.0293039	0.00841262	0.0115894	0.018483	0.0135248	0.0118203	0.019603	0	0	0	0	0	0	0	0	0
Caryophyllene	23.407	87-44-5	C15H24	Sesquiterpenoid	1410-1420	1422	0.308628	0.384157	0.26712	0.14371	0.141391	0.249344	0.608109	0.62778	0.537305	0.120682	0.214915	0.173402	0.528681	0.314413	0.233522	0.364513	0.250006	0.333627
Geranylacetone	23.998	3796-70-1	C13H22O	Sesquiterpenoid	1450-1460	1445	0.0139979	0.0290022	0.0057093	0.0106012	0.0206291	0.0186237	0.0255826	0.0704645	0.0337064	0	0	0	0.100805	0.0929351	0.0666843	0.0695434	0.0402227	0.0648104
β-Farnesene	24.159	18794-84-8	C15H24	Sesquiterpenoid	1450-1460	1451	0	0	0	0	0	0	0	0	0	0	0	0	0.0128414	0.0123632	0.0174997	0	0	0
Humulene	24.317	6753-98-6	C15H24	Sesquiterpenoid	1450-1460	1457	0.0116368	0.0177824	0.0130498	0	0	0	0.0358399	0.0420566	0.0292311	0.0075253	0.0117036	0.00974053	0.0320322	0.0184044	0.0105396	0.0238339	0.0260219	0.0321124
Alloaromadendrene	24.46	25246-27-9	C15H24	Sesquiterpenoid	1460	1463	0.00663353	0.00606859	0.0387417	0.0144216	0.0120309	0.0221374	0.0657146	0.0101223	0.0147114	0	0	0	0	0	0	0	0	0
α-Farnesene	25.45	502-61-4	C15H24	Sesquiterpenoid	1500-1510	1502	0	0	0	0.00733732	0.00342163	0.00674727	0.0127307	0.0177631	0.0224442	0	0	0	0.0751937	0.0306974	0.0544876	0.050405	0.0150451	0.0481198
(E)-Nerolidol	26.811	40716-66-3	C15H26O	Sesquiterpenoid	1560-1570	1559	0.0168649	0.00606859	0.0125255	0	0	0	0	0	0	0.0800964	0.146916	0.267474	0.0172361	0.0134169	0.0172345	0.0858443	0.00322403	0.00829504
trans-Farnesol	28.071	106-28-5	C15H26O	Sesquiterpenoid	1600-1610	1605	0	0	0	0.779591	0.11341	0.556326	0.146906	0.628499	0.317892	0	0	0	3.43901	4.55518	5.42344	0	0	0
β-Bisabolene	28.322	495-61-4	C15H24	Sesquiterpenoid	1610-1620	1616	0	0	0	0	0	0	0	0	0	0	0	0	0.0630656	0.036598	0.0682752	0	0	0
Humulenol	28.852	6750-60-3	C15H26O	Sesquiterpenoid	1640-1650	1639	0	0	0	0	0	0	0	0	0	0	0	0	0.134914	0.0150326	0.182686	0	0	0
Farnesol	29.707	4602-84-0	C15H28O	Sesquiterpenoid	1684	1680 – 1695	0	0	0	0.115025	0.0556147	0.0535514	0.257948	0.330184	0.327839	0.0195672	0.0222303	0.0271381	0.533633	0.550094	0.748707	0.0955248	0.0900404	0.0665185
trans-Geranylgeraniol	30.225	24034-73-9	C20H34O	Sesquiterpenoid	1700-1710	1706	0	0	0	0	0	0	0	0	0	0	0	0	0.0704852	0.110848	0.207808	0	0	0
Farnesal	30.817	19317-11-4	C15H24O	Sesquiterpenoid	1730-1740	1734	0	0	0	0.0354216	0.025103	0.0198463	0	0	0	0	0	0	0.122065	0.170908	0.221265	0	0	0
Dihydrofarnesyl acetate	32.201	29548-30-7	C17H30O2	Sesquiterpenoid	1800	1799	0.0079265	0.0115021	0.00681621	0.00594576	0.00701434	0.00930887	0.0244308	0.0308894	0.0102033	0	0	0	0.0468712	0.0180531	0.0292324	0.0172356	0.013932	0.0251336
Phytone	33.031	502-69-2	C18H36O	Sesquiterpenoid	1840-1850	1835	0	0	0	0	0	0	0	0	0	0	0	0	0	0	0	0.00701003	0.00630206	0.00663721
				Total			1.45114	2.15125	1.30313	4.86866	3.43361	4.70444	5.25275	7.34909	6.56381	4.67193	3.29427	3.19667	13.1918	15.9741	16.018	5.36169	3.53692	5.03322
				Fatty Acid Derivatives			0.837595	1.22677	0.6589	2.52247	1.66186	2.17903	0.720612	1.41431	1.87935	2.0802	1.74362	1.34487	2.09578	1.36865	1.5342	1.70041	1.12928	1.82556
				Terpenoids			0.613545	0.924473	0.644225	2.34619	1.77175	2.52541	4.48485	5.89951	4.63835	0.482263	0.572115	0.689546	10.793	14.3587	14.3686	3.66128	2.40764	3.20767
				Phenylpropanoids			0	0	0	0	0	0	0.0472854	0.0352649	0.0461117	0.0380662	0.0539484	0.0409493	0.0525072	0.0269041	0.0367897	0	0	0
				Monoterpenoids			0.241618	0.462271	0.270959	1.2113	1.36028	1.55252	3.29406	4.12994	3.32541	0.21558	0.171255	0.205176	5.59013	8.38965	7.05032	2.94206	1.95563	2.61138
				Sesquiterpenoid			0.371927	0.462201	0.373266	1.13489	0.411473	0.972897	1.19079	1.76958	1.31293	0.266683	0.40086	0.48437	5.20287	5.96907	7.31825	0.719218	0.45201	0.596284

## Sheet: n-alkanes
Compound	n	RT	RI
n-Octane	8	5.234	——
n-Nonane	9	8.044	900/916
n-Undecane	11	11.183	1100
n-Dodecane	12	14.301	1200
n-Tridecane	13	17.317	1300
n-Tetradecane	14	20.169	1400
n-Pentadecane	15	22.86	1500
n-Hexadecane	16	25.401	1600
n-Heptadecane	17	27.804	1700
n-Octadecane	18	30.078	1800
n-Nonadecane	19	32.24	1900
n-Eicosane	20	34.308	2000
