# Supplementary material for: Identification of LiMYC and LiTPS Gene Families Involved in MeJA-Induced Terpene Accumulation in Lagerstroemia indica ‘Whit III’
Source: Plants (Basel). 2026 May 22;15(11):1600. doi: 10.3390/plants15111600 (PMC13258938; doi:10.3390/plants15111600)
Supplement: Supplementary file 1 [file plants-15-01600-s001.zip › Table S2 Physicochemical properties and subcellular localization predictions of LiTPS pro-teins.xlsx]

## Sheet: Sheet1
Gene Name	CDS	Protein	Theoretical pI	Molecular weight	Aliphatic index	Grand average of hydropathicity (GRAVY)	Subcellular localization
LiTPS1	1743	581	5.31	67486	91.5	-0.335	Chloroplast
LiTPS2	2433	811	5.97	92555.9	90.65	-0.29	Chloroplast
LiTPS3	1674	558	5.26	64277.2	92.32	-0.369	Chloroplast
LiTPS4	1806	602	6.07	69558	89.73	-0.331	Chloroplast
LiTPS5	1866	622	5.62	71974.2	88.42	-0.331	Chloroplast
LiTPS6	1881	627	5.59	72547.3	90.83	-0.284	Chloroplast
LiTPS7	1722	574	5.57	66231.1	92.44	-0.29	Chloroplast
LiTPS8	1821	607	6.32	69683.9	85.92	-0.255	Nucleus
LiTPS9	1575	525	6.75	60906.1	89.71	-0.341	Chloroplast
LiTPS10	1815	605	5.92	69378.4	86.06	-0.354	Chloroplast
LiTPS11	1599	533	5.43	60695.9	83.63	-0.345	Cytoplasm
LiTPS12	1533	511	5.46	59047.6	95.17	-0.219	Cytoplasm
LiTPS13	1638	546	5.29	62988.2	97.74	-0.236	Chloroplast
LiTPS14	1620	540	5.12	61749.2	91.54	-0.267	Chloroplast
LiTPS15	1878	626	5.8	71517.4	82.72	-0.354	Chloroplast
LiTPS16	1677	559	5.31	63617.3	87.72	-0.248	Nucleus
LiTPS17	1695	565	5.45	65432.6	89.77	-0.419	Cytoplasm
LiTPS18	1845	615	5.77	71205.6	90.24	-0.352	Chloroplast
LiTPS19	1698	566	5.34	65433.8	92	-0.353	Peroxisome
LiTPS20	1716	572	5.46	66219.6	86.64	-0.391	Chloroplast
LiTPS21	1797	599	5.93	68907.4	85.99	-0.382	Chloroplast
LiTPS22	1767	589	5.09	67034.7	88.61	-0.36	Nucleus
LiTPS23	1710	570	5.52	66326.2	90.67	-0.301	Cytoplasm
LiTPS24	1674	558	5.12	65048.4	90.47	-0.267	Cytoplasm
LiTPS25	1452	484	6.98	55168.1	84.06	-0.413	Chloroplast
LiTPS26	1503	501	5.03	57918.4	92.42	-0.257	Chloroplast
LiTPS27	1713	571	5.31	66335.6	89.35	-0.35	Cytoplasm
LiTPS28	1692	564	6.44	64617.5	84.65	-0.467	Chloroplast
LiTPS29	1437	479	5.32	55576.8	95.08	-0.299	Chloroplast
LiTPS30	2529	843	6.56	95121.4	97.07	-0.137	Plasma Membrane
LiTPS31	2367	789	5.64	89707	94.71	-0.205	Endoplasmic Reticulum
LiTPS32	1617	539	5.14	62365.6	89.72	-0.262	Chloroplast
LiTPS33	5727	1909	5.91	221995	90.17	-0.357	Cytoplasm
LiTPS34	2589	863	5.77	97436.7	87.45	-0.247	Chloroplast
