# Supplementary material for: Identification of LiMYC and LiTPS Gene Families Involved in MeJA-Induced Terpene Accumulation in Lagerstroemia indica ‘Whit III’
Source: Plants (Basel). 2026 May 22;15(11):1600. doi: 10.3390/plants15111600 (PMC13258938; doi:10.3390/plants15111600)
Supplement: Supplementary file 1 [file plants-15-01600-s001.zip › Table S3 Gene expression results from qPCR analysis.xlsx]

## Sheet: Sheet1
Name	Location	Subfamily(Function)	CK6AM1	CK6AM2	CK6AM3	CK6AM-Aver	CK6AM-Stde	MeJA6AM1	MeJA6AM2	MeJA6AM3	MeJA6AM-Aver	MeJA6AM-Stde	TTEST			CK9AM1	CK9AM2	CK9AM3	CK9AM-Aver	Ck9AM-Stde	MeJA9AM1	MeJA9AM2	MeJA9AM3	MeJA9AM-Aver	MeJA9AM-Stde	TTEST			CK12AM1	CK12AM2	CK12AM3	CK12AM-Aver	CK12AM-Stde	MeJA12AM1	MeJA12AM2	MeJA12AM3	MeJA12AM-Aver	MeJA12AM-Stde	TTEST
TPS1	chr4-1	a(Sesquiterpene Synthases)	0.82	0.72	0.62	0.72	0.1	0.49	0.59	0.56	0.546667	0.051316	0.076027	—	—	1.45	2.59	2	2.01333	0.570117	0.6	0.87	1.14	0.87	0.27	0.0552973	—	—	0.78	0.63	0.83	0.746667	0.104083	0.62	0.64	1.41	0.89	0.89	0.640411	—	—
TPS2	chr4-1	a(Sesquiterpene Synthases)	15.34	16.29	15.06	15.5633	0.644696	11.55	5.83	10.26	9.21333	3.00021	0.0611838	—	—	24.66	35.84	27.3	29.2667	5.84371	15.44	13.12	20.15	16.2367	3.58207	0.0397237	*	—	13.86	19.73	16.78	16.79	2.93501	13.45	14.71	16.95	15.0367	1.77272	0.435782	—	—
TPS3	chr4-1	a(Sesquiterpene Synthases)	11.29	10	10.92	10.7367	0.664254	7.66	7.99	7.38	7.67667	0.305341	0.00672738	*	*	18.53	19.29	18.62	18.8133	0.415251	12.89	12.87	12.7	12.82	0.104403	0.000904404	*	*	10.59	11.01	12.36	11.32	0.924824	13.21	13.88	12.52	13.2033	0.680025	0.0516855	—	—
TPS4	chr6-3	b(Monoterpene Synthases)	0	0	0	0	0	0	0	0	0	0	#DIV/0!	#DIV/0!	#DIV/0!	0	0	0	0	0	0	0	0	0	0	#DIV/0!	#DIV/0!	#DIV/0!	0	0	0	0	0	0	0	0	0	0	#DIV/0!	#DIV/0!	#DIV/0!
TPS5	chr6-3	b(Monoterpene Synthases)	0	0	0	0	0	0	0	0	0	0	#DIV/0!	#DIV/0!	#DIV/0!	0	0	0	0	0	0	0	0	0	0	#DIV/0!	#DIV/0!	#DIV/0!	0	0	0	0	0	0	0	0	0	0	#DIV/0!	#DIV/0!	#DIV/0!
TPS6	chr6-3	b(Monoterpene Synthases)	0.67	1.07	0.86	0.866667	0.200083	1.15	0.94	0.94	1.01	0.121244	0.360139	—	—	2.19	2.28	1.97	2.14667	0.159478	2.08	1.88	1.92	1.96	0.10583	0.177129	—	—	1.04	1.23	1.28	1.18333	0.126623	2	2.28	1.83	2.03667	0.22723	0.00959677	*	*
TPS7	chr6-3	b(Monoterpene Synthases)	0	0	0	0	0	0	0	0	0	0	#DIV/0!	#DIV/0!	#DIV/0!	0	0	0	0	0	0	0	0	0	0	#DIV/0!	#DIV/0!	#DIV/0!	0	0.03	0	0.01	0.0173205	0	0	0	0	0	0.42265	—	—
TPS8	chr6-3	b(Monoterpene Synthases)	0.16	0.35	0.27	0.26	0.0953939	0.16	0.18	0.1	0.146667	0.0416333	0.164611	—	—	0.09	0.09	0.26	0.146667	0.0981495	0.09	0.26	0.09	0.146667	0.0981495	1	—	—	0.18	0.13	0.33	0.213333	0.104083	0.24	0.11	0.31	0.22	0.101489	0.940508	—	—
TPS9	chr6-3	b(Monoterpene Synthases)	0.32	0.54	0.27	0.376667	0.143643	0.26	0.21	0.19	0.22	0.0360555	0.194065	—	—	0.22	0.31	0.31	0.28	0.0519615	0.55	0.16	0.37	0.36	0.195192	0.555797	—	—	0.44	0.61	0.57	0.54	0.0888819	1.04	0.81	0.73	0.86	0.160935	0.0542862	—	—
TPS10	chr6-3	b(Monoterpene Synthases)	0.11	0.15	0.18	0.146667	0.0351188	0	0	0	0	0	0.0185806	*	—	0.51	0.65	0.74	0.633333	0.115902	0.05	0.09	0.04	0.06	0.0264575	0.0103559	*	—	2.69	3.3	3	2.99667	0.305014	1.55	1.52	2.05	1.70667	0.297714	0.00634107	*	*
TPS11	chr6-4	g(Monoterpene SynthasesⅡ）	21.07	19.99	19.44	20.1667	0.829237	11.13	10.84	12.04	11.3367	0.626126	0.000196062	*	*	17.77	16.2	18.95	17.64	1.3796	13.16	13.17	13.21	13.18	0.0264575	0.0304061	*	—	12.99	14.01	12.57	13.19	0.74054	17.39	16.24	17.85	17.16	0.829277	0.00362046	*	*
TPS12	chr7-1	b(Monoterpene Synthases)	0	0	0.06	0.02	0.034641	0.2	0	0	0.0666667	0.11547	0.562282	—	—	0.11	0.05	0	0.0533333	0.0550757	0.11	0.05	0.05	0.07	0.034641	0.684252	—	—	0	0.04	0	0.0133333	0.023094	0.13	0.03	0.04	0.0666667	0.0550757	0.230078	—	—
TPS13	chr7-1	b(Monoterpene Synthases)	0.69	0.75	1.01	0.816667	0.170098	5.25	6.69	6.1	6.01333	0.723901	0.00452791	*	*	2.06	1.96	1.22	1.74667	0.458839	1.01	0.97	0.99	0.99	0.02	0.103551	—	—	2.29	2.5	2.52	2.43667	0.12741	2.53	2.82	2.62	2.65667	0.148436	0.124879	—	—
TPS14	chr7-6	g(Monoterpene SynthasesⅡ）	51.45	48.58	51.54	50.5233	1.68358	77.44	72.07	70.24	73.25	3.74223	0.00328256	*	*	96.39	97.57	99.57	97.8433	1.60752	89.55	91.59	89.9	90.3467	1.09089	0.00406068	*	*	118.63	116.47	122.53	119.21	3.07135	83.59	77.26	84.74	81.8633	4.02786	0.000321251	*	*
TPS15	chr7-6	g(Monoterpene SynthasesⅡ）	9.31	10.2	9.83	9.78	0.447102	23.45	24.85	24.67	24.3233	0.761665	5.39543e-05	*	*	24.4	22.51	26.23	24.38	1.86008	19.54	19.7	19.49	19.5767	0.109697	0.046085	*	—	9.28	9.62	9.3	9.4	0.190788	31.41	27.31	31.32	30.0133	2.34159	0.00407184	*	*
TPS16	chr7-6	g(Monoterpene SynthasesⅡ）	0	0	0	0	0	0	0	0	0	0	#DIV/0!	#DIV/0!	#DIV/0!	0	0	0	0	0	0	0	0	0	0	#DIV/0!	#DIV/0!	#DIV/0!	0	0	0	0	0	0	0	0	0	0	#DIV/0!	#DIV/0!	#DIV/0!
TPS17	chr8-3	a(Sesquiterpene Synthases)	15.42	14.9	16.17	15.4967	0.638462	9.6	10.5	9.92	10.0067	0.456216	0.00046393	*	*	19.23	17.94	17.29	18.1533	0.987438	3.88	4.06	4.21	4.05	0.165227	0.00126292	*	*	43.58	40.35	40.49	41.4733	1.82577	3.86	3.94	3.47	3.75667	0.251462	0.000637808	*	*
TPS18	chr8-3	a(Sesquiterpene Synthases)	0.05	0	0	0.0166667	0.0288675	0	0	0	0	0	0.42265	—	—	0.05	0.17	0	0.0733333	0.0873689	0.05	0	0.04	0.03	0.0264575	0.485634	—	—	0.03	0	0	0.01	0.0173205	0.04	0	0	0.0133333	0.023094	0.851961	—	—
TPS19	chr8-3	a(Sesquiterpene Synthases)	0.06	0.11	0.1	0.09	0.0264575	0	0.05	0	0.0166667	0.0288675	0.0319086	*	—	0.1	0.09	0.11	0.1	0.01	0	0.05	0.05	0.0333333	0.0288675	0.0450451	*	—	0.04	0.03	0.07	0.0466667	0.0208167	0.22	0	0.05	0.09	0.115326	0.583925	—	—
TPS20	chr8-3	a(Sesquiterpene Synthases)	0.06	0.16	0.05	0.09	0.0608276	0.12	0.19	0.06	0.123333	0.0650641	0.552334	—	—	0.2	0.23	0.23	0.22	0.0173205	0.05	0	0.19	0.08	0.0984886	0.128878	—	—	0.42	0.38	0.35	0.383333	0.0351188	0.25	0.47	0.65	0.456667	0.200333	0.592789	—	—
TPS21	chr9-1	b(Monoterpene Synthases)	0.51	0.38	0.28	0.39	0.115326	0.42	0.13	0.17	0.24	0.157162	0.259323	—	—	2.87	3.22	3.05	3.04667	0.175024	1.09	0.83	1.01	0.976667	0.133167	0.000131572	*	*	1.6	1.65	1.69	1.64667	0.0450925	1.56	1.23	1.78	1.52333	0.276827	0.522336	—	—
TPS22	chr10-1	g(Monoterpene SynthasesⅡ）	0.87	0.51	0.48	0.62	0.217025	0	0.25	0.14	0.13	0.1253	0.0388929	*	—	11.48	8.27	8.94	9.56333	1.69335	16.87	14.83	15.94	15.88	1.02132	0.00911668	*	*	1.6	1.17	1.94	1.57	0.385876	1.71	3.08	2.23	2.34	0.691592	0.186819	—	—
TPS23	chr11-1	a(Sesquiterpene Synthases)	3.12	3.75	3.25	3.37333	0.332616	1.05	1	0.72	0.923333	0.177858	0.00137967	*	*	0.47	0.37	0.66	0.5	0.147309	0.2	0.06	0.05	0.103333	0.083865	0.024315	*	—	0.21	0.14	0.42	0.256667	0.145717	0.58	0.29	0.27	0.38	0.173494	0.400625	—	—
TPS24	chr11-1	a(Sesquiterpene Synthases)	1.73	1.73	1.79	1.75	0.034641	0.42	0.73	0.17	0.44	0.280535	0.0138884	*	—	0.62	0.62	0.6	0.613333	0.011547	0.41	0.34	0.64	0.463333	0.15695	0.239231	—	—	0.39	0.39	0.33	0.37	0.034641	2.67	2.39	3	2.68667	0.305341	0.00526762	*	*
TPS25	chr11-1	a(Sesquiterpene Synthases)	0.07	0	0	0.0233333	0.0404145	0	0	0	0	0	0.42265	—	—	0	0	0	0	0	0	0	0	0	0	#DIV/0!	#DIV/0!	#DIV/0!	0.08	0	0	0.0266667	0.046188	0	0	0	0	0	0.42265	—	—
TPS26	chr11-1	a(Sesquiterpene Synthases)	0	0.06	0	0.02	0.034641	0	0	0	0	0	0.42265	—	—	0	0	0	0	0	0	0	0	0	0	#DIV/0!	#DIV/0!	#DIV/0!	0	0	0.04	0.0133333	0.023094	0.05	0	0	0.0166667	0.0288675	0.883807	—	—
TPS27	chr11-1	a(Sesquiterpene Synthases)	3.07	3.34	3.84	3.41667	0.390683	5.61	5.49	6.02	5.70667	0.277909	0.00179128	*	*	1.65	1.24	1.78	1.55667	0.281839	4.32	3.88	4.88	4.36	0.501199	0.00289212	*	*	1.15	1.08	1.47	1.23333	0.207926	0.47	0.4	0.47	0.446667	0.0404145	0.0193913	*	—
TPS28	chr11-1	a(Sesquiterpene Synthases)	9.37	8.54	8.87	8.92667	0.417892	11.69	12.33	11.8	11.94	0.342199	0.000771717	*	*	7.92	8.22	6.69	7.61	0.81074	5.64	5.74	5.74	5.70667	0.057735	0.0548153	—	—	9.35	8.78	8.82	8.98333	0.318172	9.09	9.45	9.15	9.23	0.192873	0.327329	—	—
TPS29	chr11-1	a(Sesquiterpene Synthases)	0.14	0.07	0.06	0.09	0.043589	0	0.3	0.07	0.123333	0.15695	0.752838	—	—	0.19	0.23	0.28	0.233333	0.0450925	0.06	0.29	0.24	0.196667	0.120968	0.662005	—	—	0.04	0.08	0.2	0.106667	0.0832666	0.05	0.23	0.09	0.123333	0.0945163	0.830144	—	—
TPS30	chr13-1	b(Monoterpene Synthases)	4.26	4.39	3.99	4.21333	0.204042	2.98	2.52	3.01	2.83667	0.274651	0.00298412	*	*	3.2	3.3	2.89	3.13	0.213776	1.9	1.82	2.03	1.91667	0.105987	0.0033915	*	*	2.44	2.58	3.2	2.74	0.404475	6.92	6.47	6.72	6.70333	0.225462	0.000524804	*	*
TPS31	chr13-2	b(Monoterpene Synthases)	20.17	18.79	18.3	19.0867	0.969656	21.83	22.47	22.3	22.2	0.331512	0.0215914	*	—	18.33	18.54	16.86	17.91	0.915369	15.53	16.39	16.69	16.2033	0.602107	0.0633808	—	—	12.29	12.86	11.98	12.3767	0.446356	17.23	16.84	17.71	17.26	0.435775	0.000171868	*	*
TPS32	chr13-3	a(Sesquiterpene Synthases)	0	0	0	0	0	0	0	0	0	0	#DIV/0!	#DIV/0!	#DIV/0!	0	0	0	0	0	0	0	0	0	0	#DIV/0!	#DIV/0!	#DIV/0!	0	0	0	0	0	0	0	0	0	0	#DIV/0!	#DIV/0!	#DIV/0!
TPS33	chr14-1	a(Sesquiterpene Synthases)	6.34	6.64	6.77	6.58333	0.22053	9.7	9.04	8.44	9.06	0.630238	0.0132417	*	—	4.85	4.84	5.24	4.97667	0.228108	5.48	5.61	5.6	5.56333	0.0723418	0.0368805	*	—	4.45	4.72	4.3	4.49	0.212838	6.53	6.3	6.27	6.36667	0.142244	0.000481007	*	*
TPS34	chr19-1	b(Monoterpene Synthases)	0.46	0.24	0.18	0.293333	0.147422	0.04	0.03	0.1	0.0566667	0.0378594	0.102752	—	—	0.31	0.14	0.21	0.22	0.08544	0.09	0.09	0.09	0.09	0	0.118855	—	—	0.12	0.13	0.04	0.0966667	0.0493288	0.56	0.42	0.32	0.433333	0.120554	0.026862	*	—
															*
Name	Location	Subfamily(Function)	CK6AM1	CK6AM2	CK6AM3	CK6AM-Aver	CK6AM-Stde	MeJA6AM1	MeJA6AM2	MeJA6AM3	MeJA6AM-Aver	MeJA6AM-Stde	TTEST			CK9AM1	CK9AM2	CK9AM3	CK9AM-Aver	Ck9AM-Stde	MeJA9AM1	MeJA9AM2	MeJA9AM3	MeJA9AM-Aver	MeJA9AM-Stde	TTEST			CK12AM1	CK12AM2	CK12AM3	CK12AM-Aver	CK12AM-Stde	MeJA12AM1	MeJA12AM2	MeJA12AM3	MeJA12AM-Aver	MeJA12AM-Stde	TTEST	—	—
LiMYC1	chr1-2	JAM1(JA-response (inhibition))	86.44	85.64	90.76	87.6133	2.75429	71.56	75.53	76.95	74.68	2.79373	0.00465483	*	*	79.16	71.59	75.66	75.47	3.78857	86.83	91.76	87.37	88.6533	2.70397	0.0103195	*	—	64.05	61.67	64.13	63.2833	1.39776	67.96	63.5	67.73	66.3967	2.51122	0.15342	—	—
LiMYC2	chr4-1		1.57	1.6	1.78	1.65	0.113578	0.45	0.5	0.5	0.483333	0.0288675	0.0019194	*	*	1.01	1.16	1.02	1.06333	0.083865	0.66	0.55	0.46	0.556667	0.100167	0.00284951	*	*	1.02	0.89	0.64	0.85	0.193132	2.08	2.18	2.02	2.09333	0.080829	0.00314601	*	*
LiMYC3	chr4-2	MYC1(Trichome)	4.05	4.65	3.63	4.11	0.51264	5.49	5.72	5.25	5.48667	0.235018	0.027619	*	—	3.27	2.86	3.24	3.12333	0.228546	3.31	2.57	3.43	3.10333	0.465761	0.951086	—	—	2	2.38	2.52	2.3	0.269072	4.66	4.83	4.65	4.71333	0.10116	0.0015924	*	*
LiMYC4	chr4-3	MYC1(Trichome)	0.92	1.09	0.81	0.94	0.141067	0.35	0.3	0.26	0.303333	0.0450925	0.0102751	*	—	0.28	0.51	0.57	0.453333	0.15308	0.24	0.33	0.44	0.336667	0.100167	0.340409	—	—	0.31	0.4	0.24	0.316667	0.0802081	0.56	0.5	0.28	0.446667	0.147422	0.269827	—	—
LiMYC5	chr4-4	MYC1(Trichome）	0.13	0.1	0.13	0.12	0.0173205	0.13	0.19	0.09	0.136667	0.0503322	0.632665	—	—	0.09	0.18	0.21	0.16	0.06245	0	0.04	0.19	0.0766667	0.100167	0.300388	—	—	0.11	0.22	0.28	0.203333	0.0862168	0.29	0.03	0.22	0.18	0.134536	0.814844	—	—
LiMYC6	chr4-5	JAM1(JA-response (inhibition))	25.96	28.37	24.63	26.32	1.89581	24.24	22.84	27.1	24.7267	2.1713	0.39349	—	—	25.94	25.09	26.27	25.7667	0.608797	35.58	34.41	36.31	35.4333	0.958454	0.000342314	*	*	21.09	21.51	19.37	20.6567	1.1339	18.43	16.18	16.38	16.9967	1.24532	0.0200195	*	—
LiMYC7	chr5-1		2.66	2.36	2.6	2.54	0.158745	0.96	1.12	0.59	0.89	0.271846	0.00211296	*	*	1.42	1.92	2	1.78	0.314325	0.88	1.05	1.13	1.02	0.127671	0.0379418	*	—	4.16	4.27	4.68	4.37	0.274044	1.85	1.61	3.06	2.17333	0.777196	0.0284295	*	—
LiMYC8	chr5-2		0	0	0.13	0.0433333	0.0750555	0.16	0	0	0.0533333	0.092376	0.891618	—	—	0	0.06	0.16	0.0733333	0.080829	0	0	0.07	0.0233333	0.0404145	0.409879	—	—	0.05	0.05	0.04	0.0466667	0.0057735	0.05	0.12	0.05	0.0733333	0.0404145	0.371366	—	—
LiMYC9	chr5-3	MYC2(JA-response)	11.42	12.03	11.59	11.68	0.314802	7.3	7.26	6.91	7.15667	0.214554	8.42186e-05	*	*	18.38	19.07	17.14	18.1967	0.977974	10.19	9.57	9.8	9.85333	0.313422	0.00227896	*	*	10.44	11.82	10.45	10.9033	0.793872	13.67	12.62	12.41	12.9	0.675056	0.0305614	*	—
LiMYC10	chr6-1	MYC2(JA-response)	25.78	26.43	27.58	26.5967	0.911501	13.57	16.28	17.03	15.6267	1.82017	0.00281068	*	*	26.14	27.86	31.2	28.4	2.57286	12.88	13.66	16.08	14.2067	1.66857	0.00244903	*	*	25.57	27.06	25.1	25.91	1.02328	39.05	35.26	39.28	37.8633	2.25748	0.0047055	*	*
LiMYC11	chr6-2	JAM4(JA-response (inhibition))	0.12	0.33	0.34	0.263333	0.124231	0.12	0.05	0.11	0.0933333	0.0378594	0.13158	—	—	0.2	0.1	0.23	0.176667	0.0680686	0.2	0.1	0.15	0.15	0.05	0.615991	—	—	0.07	0.11	0.03	0.07	0.04	0.08	0.25	0.19	0.173333	0.0862168	0.161958	—	—
LiMYC12	chr6-5	MYC1（Trichome）	3.32	2.5	2.69	2.83667	0.429224	0.76	0.8	0.69	0.75	0.0556776	0.0127079	*	—	1.09	1.11	1.23	1.14333	0.0757188	0.4	0.41	0.45	0.42	0.0264575	0.00153282	*	*	1.16	1.23	1.18	1.19	0.0360555	1.43	1.51	1.47	1.47	0.04	0.000884147	*	*
LiMYC13	chr7-2	JAM4(JA-response (inhibition))	4.83	4.7	4.46	4.66333	0.187705	8.4	8.79	8.94	8.71	0.278747	8.4156e-05	*	*	4.18	4.15	3.72	4.01667	0.257358	2.95	2.6	3.81	3.12	0.622656	0.115545	—	—	1.81	1.47	1.66	1.64667	0.170392	5.17	4.16	4.49	4.60667	0.515008	0.00563537	*	*
LiMYC14	chr7-3	MYC2(JA-response)	6.05	7.06	6.43	6.51333	0.510131	3.5	4.15	4.58	4.07667	0.543722	0.00485956	*	*	5.9	6.88	6.85	6.54333	0.557345	3.67	3.26	3.45	3.46	0.205183	0.00550139	*	*	4.05	4.89	4.22	4.38667	0.44411	5.29	5.15	4.63	5.02333	0.347755	0.126324	—	—
LiMYC15	chr7-4	MYC1(Trichome)	2.87	2.68	2.56	2.70333	0.156312	1.06	1.37	1.48	1.30333	0.217792	0.00128685	*	*	2.31	2.34	2.49	2.38	0.0964365	1.08	1.02	1	1.03333	0.0416333	0.000372485	*	*	3.17	3.43	2.7	3.1	0.37	3.89	4.17	4.04	4.03333	0.140119	0.035573	*	—
LiMYC16	chr7-5		0.82	0.49	0.81	0.706667	0.187705	0.68	0.99	1.3	0.99	0.31	0.261133	—	—	0.97	0.48	0.95	0.8	0.277308	1.16	1.03	1.8	1.33	0.412189	0.148423	—	—	0.43	0.71	0.42	0.52	0.164621	0.91	0.86	1.14	0.97	0.149332	0.0251257	*	—
LiMYC17	chr8-1	JAM1(JA-response (inhibition))	19.13	16.96	18.07	18.0533	1.0851	20.96	20.59	20	20.5167	0.484183	0.042183	*	—	14.4	15.12	14.38	14.6333	0.421584	12.48	12.5	12.16	12.38	0.190788	0.00459814	*	*	16.43	15.38	15.14	15.65	0.686076	17.32	16.44	20.05	17.9367	1.88235	0.159634	—	—
LiMYC18	chr8-2	MYC1(Trichome)	3.67	3.15	3.97	3.59667	0.41489	0.79	0.93	0.77	0.83	0.087178	0.00567552	*	*	2.67	3.24	2.52	2.81	0.379868	1.02	1.32	1.02	1.12	0.173205	0.00746083	*	*	1.16	1.5	1.21	1.29	0.183576	2.06	1.83	1.82	1.90333	0.135769	0.0117219	*	—
LiMYC19	chr20-1	MYC1(Trichome）	31.42	33.01	34.81	33.08	1.69608	35.16	36.36	42.55	38.0233	3.96586	0.151176	—	—	44.74	49.02	45.51	46.4233	2.2815	29.88	29.97	33.92	31.2567	2.30695	0.00126555	*	*	36.6	39.25	31.47	35.7733	3.95533	56.58	51.49	53.54	53.87	2.561	0.00451322	*	*
LiMYC20	chr23-1		4.05	3.64	3.24	3.64333	0.40501	1.63	1.63	2.33	1.86333	0.404145	0.00573629	*	*	1.91	2.31	2.44	2.22	0.276225	4.48	4.58	4.51	4.52333	0.051316	0.00374329	*	*	2.56	2.77	2.42	2.58333	0.176163	1.79	1.46	1.16	1.47	0.315119	0.01142	*	—
LiMYC21	chr24-1		3.64	3.73	3.79	3.72	0.0754983	3.14	3.4	2.47	3.00333	0.479826	0.119223	—	—	3.13	3.5	3.28	3.30333	0.1861	4.07	3.6	4.06	3.91	0.268514	0.0382313	*	—	2.46	2.4	2.77	2.54333	0.198578	4.12	4.11	3.88	4.03667	0.135769	0.000797377	*	*
LiMYC22	chr24-1		23.93	27.35	24.32	25.2	1.87214	22.2	22.25	25.23	23.2267	1.73512	0.251973	—	—	25.26	25.43	25.13	25.2733	0.150444	30.12	28.72	30.78	29.8733	1.05192	0.0154813	*	—	19.49	19.53	18.59	19.2033	0.531539	30.94	29.18	29.83	29.9833	0.889963	0.000221457	*	*
